# Supplementary material for: Factors Predicting Practices in Prevention of COVID-19 and Impacts among Population in Chiang Mai, Thailand
Source: Medicina (Kaunas). 2022 Apr 1;58(4):505. doi: 10.3390/medicina58040505 (PMC9031495; doi:10.3390/medicina58040505)
Supplement: Supplementary file 1 [file medicina-58-00505-s001.zip]

Archive with 1 entries (1 files):
- medicina-1613474-supplementary.pdf
